# Supplementary material for: Indoxyl Sulfate-Induced Valve Endothelial Cell Endothelial-to-Mesenchymal Transition and Calcification in an Integrin-Linked Kinase-Dependent Manner
Source: Cells. 2024 Mar 8;13(6):481. doi: 10.3390/cells13060481 (PMC10969166; doi:10.3390/cells13060481)
Supplement: Supplementary file 1 [file cells-13-00481-s001.zip]

Archive with 1 entries (1 files):
- cells-2828676-supplementary.pdf
